# Supplementary material for: Two-Dimensional (2D) TM-Tetrahydroxyquinone Metal–Organic Framework for Selective CO2 Electrocatalysis: A DFT Investigation
Source: Nanomaterials (Basel). 2022 Nov 17;12(22):4049. doi: 10.3390/nano12224049 (PMC9696692; doi:10.3390/nano12224049)
Supplement: Supplementary file 1 [file nanomaterials-12-04049-s001.zip]

Archive with 1 entries (1 files):
- nanomaterials-2030873-supplementary.pdf
